# Supplementary material for: Non-human Primate Papillomaviruses Share Similar Evolutionary Histories and Niche Adaptation as the Human Counterparts
Source: Front Microbiol. 2019 Sep 10;10:2093. doi: 10.3389/fmicb.2019.02093 (PMC6747053; doi:10.3389/fmicb.2019.02093)
Supplement: TABLE S1 — Papillomavirus infection in a surveyed macaque individuals. [file Table_1.XLSX]

## Sheet: Table S1
Table S1. Papillomavirus infection in a surveyed macaque individuals.
Host ID	Gender	Infection	Site	Alpha-PV	Beta-PV	Gamma-PV
PM001	M	yes	Oral	0	0	1
		no	Anal	0	0	0
		no	Genital	0	0	0
PM002	F	no	Oral	0	0	0
		no	Anal	0	0	0
		no	Genital	0	0	0
PM003	F	no	Oral	0	0	0
		yes	Anal	0	0	1
		yes	Genital	1	0	0
PM004	F	no	Oral	0	0	0
		no	Anal	0	0	0
		no	Genital	0	0	0
PM005	M	no	Oral	0	0	0
		no	Anal	0	0	0
		no	Genital	0	0	0
PM006	F	yes	Oral	0	1	1
		no	Anal	0	0	0
		no	Genital	0	0	0
PM007	M	yes	Oral	0	0	6
		yes	Anal	0	0	1
		no	Genital	0	0	0
PM008	F	no	Oral	0	0	0
		no	Anal	0	0	0
		no	Genital	0	0	0
PM009	F	yes	Oral	0	0	1
		no	Anal	0	0	0
		yes	Genital	5	0	0
PM010	F	yes	Oral	0	1	2
		no	Anal	0	0	0
		no	Genital	0	0	0
PM011	M	no	Oral	0	0	0
		no	Anal	0	0	0
		no	Genital	0	0	0
PM012	F	yes	Oral	0	1	1
		yes	Anal	0	1	0
		yes	Genital	1	0	0
PM013	M	no	Oral	0	0	0
		no	Anal	0	0	0
		no	Genital	0	0	0
PM014	F	yes	Oral	0	1	0
		no	Anal	0	0	0
		no	Genital	0	0	0
PM015	F	no	Oral	0	0	0
		yes	Anal	1	0	0
		no	Genital	0	0	0
PM016	F	no	Oral	0	0	0
		no	Anal	0	0	0
		yes	Genital	2	0	0
PM017	F	no	Oral	0	0	0
		no	Anal	0	0	0
		yes	Genital	1	1	0
PM018	M	no	Oral	0	0	0
		no	Anal	0	0	0
		no	Genital	0	0	0
PM019	M	no	Oral	0	0	0
		yes	Anal	0	0	3
		yes	Genital	0	0	2
PM020	M	yes	Oral	0	0	1
		no	Anal	0	0	0
		yes	Genital	1	0	0
PM021	M	no	Oral	0	0	0
		no	Anal	0	0	0
		no	Genital	0	0	0
PM022	F	yes	Oral	0	0	1
		no	Anal	0	0	0
		no	Genital	0	0	0
PM023	M	no	Oral	0	0	0
		yes	Anal	1	0	0
		no	Genital	0	0	0
PM024	F	no	Oral	0	0	0
		no	Anal	0	0	0
		yes	Genital	1	0	0
PM025	F	no	Oral	0	0	0
		no	Anal	0	0	0
		no	Genital	0	0	0
PM026	F	no	Oral	0	0	0
		no	Anal	0	0	0
		no	Genital	0	0	0
PM027	F	no	Oral	0	0	0
		yes	Anal	5	0	0
		no	Genital	0	0	0
PM028	M	no	Oral	0	0	0
		yes	Anal	2	0	0
		yes	Genital	1	0	0
PM029	M	yes	Oral	0	0	2
		yes	Anal	0	0	1
		yes	Genital	1	0	0
PM030	F	no	Oral	0	0	0
		no	Anal	0	0	0
		no	Genital	0	0	0
PM031	F	no	Oral	0	0	0
		no	Anal	0	0	0
		no	Genital	0	0	0
PM032	M	yes	Oral	0	0	1
		yes	Anal	0	0	2
		no	Genital	0	0	0
PM033	F	no	Oral	0	0	0
		no	Anal	0	0	0
		no	Genital	0	0	0
PM034	M	yes	Oral	0	0	2
		no	Anal	0	0	0
		no	Genital	0	0	0
PM035	M	no	Oral	0	0	0
		no	Anal	0	0	0
		no	Genital	0	0	0
PM036	M	yes	Oral	0	0	1
		yes	Anal	0	0	1
		yes	Genital	0	0	1
PM037	M	no	Oral	0	0	0
		no	Anal	0	0	0
		no	Genital	0	0	0
PM038	M	no	Oral	0	0	0
		no	Anal	0	0	0
		no	Genital	0	0	0
PM039	F	no	Oral	0	0	0
		no	Anal	0	0	0
		no	Genital	0	0	0
PM040	M	yes	Oral	0	0	2
		no	Anal	0	0	0
		no	Genital	0	0	0
PM041	F	no	Oral	0	0	0
		no	Anal	0	0	0
		no	Genital	0	0	0
PM042	F	no	Oral	0	0	0
		yes	Anal	0	0	1
		no	Genital	0	0	0
PM043	F	yes	Oral	0	0	1
		yes	Anal	0	0	2
		yes	Genital	0	0	4
PM044	F	no	Oral	0	0	0
		no	Anal	0	0	0
		no	Genital	0	0	0
PM045	F	yes	Oral	0	0	3
		yes	Anal	0	0	1
		no	Genital	0	0	0
PM046	M	yes	Oral	0	0	2
		yes	Anal	0	0	1
		yes	Genital	1	0	0
PM047	F	yes	Oral	0	0	2
		yes	Anal	0	0	3
		yes	Genital	1	0	0
PM048	F	yes	Oral	0	0	1
		no	Anal	0	0	0
		no	Genital	0	0	0
PM049	F	yes	Oral	0	0	2
		yes	Anal	5	0	0
		yes	Genital	1	0	0
PM050	F	no	Oral	0	0	0
		no	Anal	0	0	0
		yes	Genital	3	0	0
PM051	F	yes	Oral	0	0	3
		no	Anal	0	0	0
		yes	Genital	6	0	4
PM052	F	yes	Oral	0	0	1
		no	Anal	0	0	0
		no	Genital	0	0	0
PM053	F	no	Oral	0	0	0
		no	Anal	0	0	0
		yes	Genital	2	0	4
PM054	F	yes	Oral	0	0	1
		yes	Anal	0	0	3
		yes	Genital	0	0	3
PM055	M	yes	Oral	0	0	1
		no	Anal	0	0	0
		no	Genital	0	0	0
PM056	F	yes	Oral	0	0	4
		no	Anal	0	0	0
		yes	Genital	2	0	1
PM057	F	yes	Oral	0	0	1
		no	Anal	0	0	0
		yes	Genital	0	0	1
PM058	F	yes	Oral	0	0	6
		yes	Anal	0	0	3
		no	Genital	0	0	0
PM059	F	no	Oral	0	0	0
		yes	Anal	0	0	1
		yes	Genital	0	0	1
PM060	F	yes	Oral	0	0	2
		no	Anal	0	0	0
		yes	Genital	1	0	0
PM061	F	no	Oral	0	0	0
		no	Anal	0	0	0
		no	Genital	0	0	0
PM062	F	yes	Oral	0	0	1
		no	Anal	0	0	0
		no	Genital	0	0	0
PM063	F	yes	Oral	0	0	1
		yes	Anal	2	0	0
		no	Genital	0	0	0
PM064	F	no	Oral	0	0	0
		no	Anal	0	0	0
		no	Genital	0	0	0
PM065	F	no	Oral	0	0	0
		no	Anal	0	0	0
		no	Genital	0	0	0
PM066	F	no	Oral	0	0	0
		yes	Anal	6	0	0
		yes	Genital	5	0	1
PM067	F	no	Oral	0	0	0
		no	Anal	0	0	0
		no	Genital	0	0	0
PM068	M	yes	Oral	0	0	1
		no	Anal	0	0	0
		yes	Genital	2	0	1
PM069	F	no	Oral	0	0	0
		yes	Anal	1	0	0
		yes	Genital	2	0	0
PM070	F	no	Oral	0	0	0
		no	Anal	0	0	0
		no	Genital	0	0	0
PM071	F	yes	Oral	0	0	1
		no	Anal	0	0	0
		yes	Genital	2	0	0
PM072	F	yes	Oral	1	0	0
		no	Anal	0	0	0
		yes	Genital	4	0	0
PM073	F	no	Oral	0	0	0
		no	Anal	0	0	0
		yes	Genital	1	0	0
PM074	M	yes	Oral	0	0	1
		no	Anal	0	0	0
		yes	Genital	1	0	0
PM075	F	yes	Oral	0	0	1
		yes	Anal	3	0	0
		yes	Genital	0	0	1
PM076	F	yes	Oral	0	0	1
		no	Anal	0	0	0
		yes	Genital	2	0	0
PM077	F	no	Oral	0	0	0
		yes	Anal	3	0	0
		no	Genital	0	0	0
PM078	F	no	Oral	0	0	0
		no	Anal	0	0	0
		yes	Genital	4	0	0
PM079	F	no	Oral	0	0	0
		no	Anal	0	0	0
		no	Genital	0	0	0
PM080	F	yes	Oral	0	0	2
		no	Anal	0	0	0
		yes	Genital	0	0	2
PM081	F	no	Oral	0	0	0
		yes	Anal	0	0	1
		no	Genital	0	0	0
PM082	F	no	Oral	0	0	0
		no	Anal	0	0	0
		no	Genital	0	0	0
PM083	M	no	Oral	0	0	0
		no	Anal	0	0	0
		yes	Genital	1	0	0
PM084	M	no	Oral	0	0	0
		no	Anal	0	0	0
		yes	Genital	4	0	3
PM085	F	no	Oral	0	0	0
		yes	Anal	1	0	0
		yes	Genital	4	0	0
PM086	F	no	Oral	0	0	0
		no	Anal	0	0	0
		yes	Genital	2	0	0
PM087	F	no	Oral	0	0	0
		no	Anal	0	0	0
		yes	Genital	0	0	1
PM088	M	no	Oral	0	0	0
		yes	Anal	2	0	1
		no	Genital	0	0	0
PM089	F	yes	Oral	0	0	2
		no	Anal	0	0	0
		yes	Genital	4	0	0
PM090	F	no	Oral	0	0	0
		no	Anal	0	0	0
		no	Genital	0	0	0
PM091	M	no	Oral	0	0	0
		no	Anal	0	0	0
		no	Genital	0	0	0
PM092	F	no	Oral	0	0	0
		no	Anal	0	0	0
		yes	Genital	3	0	0
PM093	F	yes	Oral	0	0	1
		no	Anal	0	0	0
		yes	Genital	3	0	0
PM094	F	no	Oral	0	0	0
		no	Anal	0	0	0
		yes	Genital	4	0	2
PM095	F	no	Oral	0	0	0
		no	Anal	0	0	0
		yes	Genital	3	0	0
PM096	F	no	Oral	0	0	0
		yes	Anal	2	0	0
		yes	Genital	8	0	2
PM097	F	no	Oral	0	0	0
		no	Anal	0	0	0
		yes	Genital	1	0	0
PM098	F	no	Oral	0	0	0
		no	Anal	0	0	0
		yes	Genital	4	0	0
PM099	F	no	Oral	0	0	0
		yes	Anal	2	0	0
		yes	Genital	5	0	0
PM100	M	no	Oral	0	0	0
		no	Anal	0	0	0
		yes	Genital	3	0	0
PM101	M	no	Oral	0	0	0
		no	Anal	0	0	0
		yes	Genital	1	0	0
PM102	M	no	Oral	0	0	0
		no	Anal	0	0	0
		yes	Genital	4	0	1
PM103	F	no	Oral	0	0	0
		no	Anal	0	0	0
		yes	Genital	1	0	0
PM104	F	no	Oral	0	0	0
		no	Anal	0	0	0
		yes	Genital	7	0	0
PM105	F	yes	Oral	0	0	1
		no	Anal	0	0	0
		yes	Genital	2	0	0
PM106	F	no	Oral	0	0	0
		no	Anal	0	0	0
		yes	Genital	3	0	0
PM107	F	no	Oral	0	0	0
		no	Anal	0	0	0
		no	Genital	0	0	0
PM108	F	no	Oral	0	0	0
		no	Anal	0	0	0
		yes	Genital	1	0	0
PM109	F	no	Oral	0	0	0
		yes	Anal	3	0	0
		yes	Genital	7	0	0
PM110	F	no	Oral	0	0	0
		no	Anal	0	0	0
		yes	Genital	1	0	0
PM111	M	yes	Oral	1	0	0
		yes	Anal	2	0	0
		yes	Genital	3	0	0
PM112	F	no	Oral	0	0	0
		no	Anal	0	0	0
		yes	Genital	5	0	0
PM113	F	no	Oral	0	0	0
		yes	Anal	1	0	1
		yes	Genital	2	0	1
PM114	M	yes	Oral	1	0	0
		no	Anal	0	0	0
		yes	Genital	7	0	0
PM115	F	no	Oral	0	0	0
		yes	Anal	0	0	1
		yes	Genital	1	0	0
PM116	M	no	Oral	0	0	0
		yes	Anal	1	0	0
		yes	Genital	6	0	1
PM117	F	no	Oral	0	0	0
		no	Anal	0	0	0
		yes	Genital	5	0	1
