# Supplementary material for: Non-human Primate Papillomaviruses Share Similar Evolutionary Histories and Niche Adaptation as the Human Counterparts
Source: Front Microbiol. 2019 Sep 10;10:2093. doi: 10.3389/fmicb.2019.02093 (PMC6747053; doi:10.3389/fmicb.2019.02093)
Supplement: TABLE S2 — Macaque papillomavirus types infecting in a surveyed macaque population. [file Table_2.XLSX]

## Sheet: Table S2
Table S2. Macaque papillomavirus types infecting in a surveyed macaque population.
Genus	PV type	NCBI	Total	Genital			Perianal			Oral
		accession #	number	Female	Male		Female	Male		Female	Male
Alpha	MmPV6	MH745748	11	8	3		0	0		0	0
Alpha	OTUfA3772	MK790557	5	4	1		0	0		0	0
Alpha	OTUmA15	MK790558	6	5	0		0	0		1	0
Alpha	M011	MK790559	6	5	0		1	0		0	0
Alpha	MfPV10	EU490515	1	1	0		0	0		0	0
Alpha	MfPV11	GQ227670	14	4	3		6	1		0	0
Alpha	MfPV5	EF558843	14	10	2		1	1		0	0
Alpha	MfPV6	EF558840	3	2	0		1	0		0	0
Alpha	MfPV7	EF558838	19	13	4		2	0		0	0
Alpha	MfPV8	EF558842	4	2	1		1	0		0	0
Alpha	MmPV1	M60184	5	4	0		0	1		0	0
Alpha	OTUfA116	MK790560	4	3	1		0	0		0	0
Alpha	OTUfA3	MK790561	17	8	3		5	1		0	0
Alpha	OTUfA44	MK790562	2	2	0		0	0		0	0
Alpha	OTUfA8	MK790563	8	4	2		2	0		0	0
Alpha	OTUmA10	MK790564	8	4	2		2	0		0	0
Alpha	OTUmA20	MK790565	9	8	0		1	0		0	0
Alpha	OTUmA32	MK790566	1	1	0		0	0		0	0
Alpha	OTUmA89	MK790567	1	1	0		0	0		0	0
Alpha	RhPVe	U89660	1	1	0		0	0		0	0
Alpha	RhPVh	U89663	5	2	1		2	0		0	0
Alpha	M010	MK790571	3	1	0		2	0		0	0
Alpha	OTUmA11	MK790568	8	6	2		0	0		0	0
Alpha	OTUmA146	MK790569	1	0	1		0	0		0	0
Alpha	OTUmA28	MK790570	8	4	1		2	1		0	0
Alpha	RhPVf	U89661	3	1	2		0	0		0	0
Alpha	RhPVj	U89665	5	4	0		0	1		0	0
Alpha	RhPVk	U89666	1	0	1		0	0		0	0
Alpha	RhPVm	U89667	3	3	0		0	0		0	0
Alpha	MmPV2	MG837557	2	2	0		0	0		0	0
Alpha	MmPV3	MG837558	8	4	1		3	0		0	0
Alpha	OTUmA12	MK790572	19	6	5		4	2		0	2
Beta	OTUfA53	MK790573	6	1	0		1	0		4	0
Gamma	MfAA11	AF364488	1	0	0		0	0		1	0
Gamma	MfAA20	AF364498	3	1	0		0	0		2	0
Gamma	MfAA22	AF364501	3	1	1		0	1		0	0
Gamma	MfAA25	AF364504	1	0	0		0	1		0	0
Gamma	MfAA5	AF364482	1	0	0		0	0		1	0
Gamma	MfAA7	AF364484	2	1	0		0	0		1	0
Gamma	MmPV4	MG837559	1	1	0		0	0		0	0
Gamma	MmPV5	MH745747	1	0	1		0	0		0	0
Gamma	MmPV7	MH745749	1	1	0		0	0		0	0
Gamma	OTUfA11	MK790574	9	6	2		1	0		0	0
Gamma	OTUfA121	MK790575	1	0	0		0	1		0	0
Gamma	OTUfA127	MK790576	1	1	0		0	0		0	0
Gamma	OTUfA13	MK790577	4	0	0		2	0		1	1
Gamma	OTUfA165	MK790578	3	0	1		0	1		1	0
Gamma	OTUfA21	MK790579	13	0	0		1	1		6	5
Gamma	OTUfA279	MK790580	1	0	0		0	0		0	1
Gamma	OTUfA286	MK790581	2	0	0		0	0		2	0
Gamma	OTUfA300	MK790582	2	0	0		0	0		2	0
Gamma	OTUfA333	MK790583	3	2	0		1	0		0	0
Gamma	OTUfA34	MK790584	15	4	0		3	0		8	0
Gamma	OTUfA36	MK790585	4	0	0		1	1		0	2
Gamma	OTUfA368	MK790586	2	1	1		0	0		0	0
Gamma	OTUfA403	MK790587	1	0	0		0	0		0	1
Gamma	OTUfA426	MK790588	2	0	0		0	1		1	0
Gamma	OTUfA43	MK790589	3	1	0		1	0		1	0
Gamma	OTUfA45	MK790590	3	1	0		0	0		0	2
Gamma	OTUfA485	MK790591	2	0	0		0	1		1	0
Gamma	OTUfA488	MK790592	1	0	0		0	0		0	1
Gamma	OTUfA489	MK790593	2	0	0		0	0		2	0
Gamma	OTUfA49	MK790594	3	0	0		0	0		2	1
Gamma	OTUfA5	MK790595	18	4	0		4	1		6	3
Gamma	OTUfA593	MK790596	1	0	1		0	0		0	0
Gamma	OTUfA60	MK790597	12	4	0		2	0		6	0
Gamma	OTUfA609	MK790598	1	0	0		0	1		0	0
Gamma	OTUfA611	MK790599	1	1	0		0	0		0	0
Gamma	OTUfA650	MK790600	1	0	0		0	0		0	1
Gamma	OTUfA69	MK790601	3	0	0		1	0		0	2
Gamma	OTUfA70	MK790602	2	1	0		1	0		0	0
Gamma	OTUfA740	MK790603	1	0	0		0	0		0	1
