# Supplementary material for: Non-human Primate Papillomaviruses Share Similar Evolutionary Histories and Niche Adaptation as the Human Counterparts
Source: Front Microbiol. 2019 Sep 10;10:2093. doi: 10.3389/fmicb.2019.02093 (PMC6747053; doi:10.3389/fmicb.2019.02093)
Supplement: TABLE S4 — List of partial L1 gene of papillomavirus types analyzed in this study. [file Table_4.XLSX]

## Sheet: Table S4
Table S4. List of partial L1 gene of papillomavirus types analyzed in this study
PV type	NCBI accession	Nucleotide length	L1 gene	Taxonomy (Genus)	Host	Anatomic site
RhPV-c	U89658	444	MY09/MY/11	Alphapapillomavirus	Macacca mulatta	Cervix
RhPV-e	U89660	449	MY09/MY/11	Alphapapillomavirus	Macacca mulatta	Cervix
RhPV-f	U89661	445	MY09/MY/11	Alphapapillomavirus	Macacca mulatta	Cervix
RhPV-g	U89662	433	MY09/MY/11	Alphapapillomavirus	Macacca mulatta	Cervix
RhPV-h	U89663	449	MY09/MY/11	Alphapapillomavirus	Macacca mulatta	Cervix
RhPV-i	U89664	449	MY09/MY/11	Alphapapillomavirus	Macacca mulatta	Cervix
RhPV-j	U89665	449	MY09/MY/11	Alphapapillomavirus	Macacca mulatta	Cervix
RhPV-k	U89666	446	MY09/MY/11	Alphapapillomavirus	Macacca mulatta	Cervix
RhPV-m	U89667	444	MY09/MY/11	Alphapapillomavirus	Macacca mulatta	Cervix
CAA1	AF488684	443	FAP59/FAP64	Gammapapillomavirus	Pan paniscus	Skin
CAA2	AF488685	443	FAP59/FAP65	Gammapapillomavirus	Pan paniscus	Skin
CAA3	AF488686	431	FAP59/FAP66	Gammapapillomavirus	Pan paniscus	Skin
CAA4	AF488687	218	FAP59/FAP67	Betapapillomavirus	Pan paniscus	Skin
CAA5	AF488688	443	FAP59/FAP68	Gammapapillomavirus	Pan paniscus	Skin
CAA6	AF488689	440	FAP59/FAP69	Betapapillomavirus	Pan paniscus	Skin
CAA7	AF488690	434	FAP59/FAP70	Gammapapillomavirus	Pan paniscus	Skin
CAA8	AF489444	440	FAP59/FAP71	Betapapillomavirus	Pan paniscus	Skin
CAA9	AF489445	434	FAP59/FAP72	Gammapapillomavirus	Pan paniscus	Skin
CAA10	AF489446	221	FAP59/FAP73	Gammapapillomavirus	Pan paniscus	Skin
CAA11	AF489447	437	FAP59/FAP74	Betapapillomavirus	Pan paniscus	Skin
CAA12	AF489448	437	FAP59/FAP75	Gammapapillomavirus	Pan paniscus	Skin
CAA13	AF489449	437	FAP59/FAP76	Gammapapillomavirus	Pan paniscus	Skin
GAA1	AY081200	425	FAP59/FAP77	/	Gorilla gorilla	Skin
GAA2	AY081201	431	FAP59/FAP78	Gammapapillomavirus	Gorilla gorilla	Skin
GAA3	AY081202	434	FAP59/FAP79	Gammapapillomavirus	Gorilla gorilla	Skin
GAA4	AY081203	443	FAP59/FAP80	Betapapillomavirus	Gorilla gorilla	Skin
SMAA1	AF485374	428	FAP59/FAP81	Gammapapillomavirus	Ateles fusciceps	Skin
MfAA1	AF364478	437	FAP59/FAP82	Gammapapillomavirus	Macaca fascicularis	Skin
MfAA2	AF364479	446	FAP59/FAP83	Gammapapillomavirus	Macaca fascicularis	Skin
MfAA3	AF364480	446	FAP59/FAP84	Gammapapillomavirus	Macaca fascicularis	Skin
MfAA4	AF364481	440	FAP59/FAP85	Gammapapillomavirus	Macaca fascicularis	Skin
MfAA5	AF364482	437	FAP59/FAP86	Gammapapillomavirus	Macaca fascicularis	Skin
MfAA6	AF364483	224	FAP59/FAP87	Gammapapillomavirus	Macaca fascicularis	Skin
MfAA7	AF364484	437	FAP59/FAP88	Gammapapillomavirus	Macaca fascicularis	Skin
MfAA8	AF364485	443	FAP59/FAP89	Gammapapillomavirus	Macaca fascicularis	Skin
MfAA9	AF364486	443	FAP59/FAP90	Gammapapillomavirus	Macaca fascicularis	Skin
MfAA10	AF364487	443	FAP59/FAP91	Gammapapillomavirus	Macaca fascicularis	Skin
MfAA11	AF364488	440	FAP59/FAP92	Gammapapillomavirus	Macaca fascicularis	Skin
MfAA12	AF364489	437	FAP59/FAP93	Gammapapillomavirus	Macaca fascicularis	Skin
MfAA13	AF364490	443	FAP59/FAP94	Gammapapillomavirus	Macaca fascicularis	Skin
MfAA14	AF364491	437	FAP59/FAP95	Gammapapillomavirus	Macaca fascicularis	Skin
MfAA15	AF364492	431	FAP59/FAP96	Gammapapillomavirus	Macaca fascicularis	Skin
MfAA16	AF364494	437	FAP59/FAP97	Betapapillomavirus	Macaca fascicularis	Skin
MfAA17	AF364495	431	FAP59/FAP98	Gammapapillomavirus	Macaca fascicularis	Skin
MfAA18	AF364496	452	FAP59/FAP99	Gammapapillomavirus	Macaca fascicularis	Skin
MfAA19	AF364497	443	FAP59/FAP100	Gammapapillomavirus	Macaca fascicularis	Skin
MfAA20	AF364498	434	FAP59/FAP101	Gammapapillomavirus	Macaca fascicularis	Skin
MfAA21	AF364499	437	FAP59/FAP102	Betapapillomavirus	Macaca fascicularis	Skin
MfAA22	AF364501	446	FAP59/FAP103	Gammapapillomavirus	Macaca fascicularis	Skin
MfAA23	AF364502	440	FAP59/FAP104	Gammapapillomavirus	Macaca fascicularis	Skin
MfAA24	AF364503	434	FAP59/FAP105	Gammapapillomavirus	Macaca fascicularis	Skin
MfAA25	AF364504	437	FAP59/FAP106	Gammapapillomavirus	Macaca fascicularis	Skin
MfAA26	AF364505	443	FAP59/FAP107	Gammapapillomavirus	Macaca fascicularis	Skin
